# Supplementary material for: The Anti-Endometriotic Effect of Cyperi Rhizoma Extract, Inhibiting Cell Adhesion and the Expression of Pain-Related Factors through Akt and NF-kB Pathways
Source: Medicina (Kaunas). 2022 Feb 23;58(3):335. doi: 10.3390/medicina58030335 (PMC8953559; doi:10.3390/medicina58030335)
Supplement: Supplementary file 1 [file medicina-58-00335-s001.zip]

Archive with 1 entries (1 files):
- medicina-1584701-supplementary.pdf
